# Supplementary material for: The Role of the Mind-Body Connection in Children with Food Reactions and Identified Adversity: Implications for Integrating Stress Management and Resilience Strategies in Clinical Practice
Source: Children (Basel). 2023 Mar 16;10(3):563. doi: 10.3390/children10030563 (PMC10047561; doi:10.3390/children10030563)
Supplement: Supplementary file 1 [file children-10-00563-s001.zip]

Archive with 1 entries (1 files):
- children-2215723-supplementary.pdf
